# Supplementary material for: Thermal Ablation and High-Resolution Imaging Using a Back-to-Back (BTB) Dual-Mode Ultrasonic Transducer: In Vivo Results
Source: Sensors (Basel). 2021 Feb 24;21(5):1580. doi: 10.3390/s21051580 (PMC7956793; doi:10.3390/s21051580)
Supplement: Supplementary file 1 [file sensors-21-01580-s001.zip]

Archive with 3 entries (3 files):
- Supplementary Materials.docx
- Supplementary Video 1.mp4
- Supplementary Video 2.mp4
